# Supplementary material for: Complete pipeline for Oxford Nanopore Technology amplicon sequencing (ONT‐AmpSeq): from pre‐processing to creating an operational taxonomic unit table
Source: FEBS Open Bio. 2024 Aug 7;14(11):1779–87. doi: 10.1002/2211-5463.13868 (PMC11532972; doi:10.1002/2211-5463.13868)
Supplement: Supplementary file 4 — Table S1. Comparing the sequenced ZymoBIOMICS® mock data (PRJNA925180) to the theoretical bacterial composition in percentage, analysed using ONT‐AmpSeq, employing different clustering identities, polishing tools, and post‐filtering. [file FEB4-14-1779-s001.xlsx]

## Sheet: Sheet1
Table S1: Comparing the sequenced ZymoBIOMICS® mock data (PRJNA925180) to the theoretical bacterial composition in percentage, analysed using ONT-AmpSeq, employing different clustering identities, polishing tools, and post-filtering.
No filtering - singletons included 97% sequence similarity								No filtering - singletons included 99% sequence similarity
Genus	Medaka A	Medaka B	Medaka C	Average 97%	16s theoretical composition	Difference		Genus	Medaka A	Medaka B	Medaka C	Average 97%	16s theoretical composition	Difference
Bacillus	0.233637	0.23606	0.226497	0.232065	0.174	0.0580647		Bacillus	0.300542	0.306844	0.287474	0.298287	0.174	0.124287
Enterococcus	0.0797432	0.0680987	0.0720016	0.0732812	0.099	-0.0257188		Enterococcus	0.0856186	0.0804777	0.0833199	0.0831388	0.099	-0.0158612
Escherichia	0.00559238	0.00731261	0.0086402	0.00718173	0.101	-0.0938183		Escherichia	0.0127551	0.0159853	0.0123169	0.0136858	0.101	-0.0873142
Lactobacillus	0.147266	0.135512	0.145032	0.142603	0.184	-0.0413968		Lactobacillus	0.133291	0.121452	0.137659	0.1308	0.184	-0.0531996
Listeria	0.111848	0.113574	0.131454	0.118959	0.141	-0.0220413		Listeria	0.124841	0.12283	0.135405	0.127692	0.141	-0.0133083
Pseudomonas	0.0339685	0.0210238	0.0335322	0.0295082	0.042	-0.0124918		Pseudomonas	0.0471142	0.0327056	0.0457253	0.0418483	0.042	-0.000151653
Salmonella	0.205054	0.249771	0.203456	0.219427	0.104	0.115427		Salmonella	0.113839	0.156729	0.116648	0.129072	0.104	0.0250722
Staphylococcus	0.182891	0.168647	0.179387	0.176975	0.155	0.0219752		Staphylococcus	0.181999	0.162977	0.181452	0.175476	0.155	0.0204761
Genus	Racon A	Racon B	Racon C	Average 97%	16s theoretical composition	Difference		Genus	Racon A	Racon B	Racon C	Average 97%	16s theoretical composition	Difference
Bacillus	0.245295	0.249757	0.242791	0.245947	0.174	0.0719474		Bacillus	0.263177	0.272837	0.268121	0.268045	0.174	0.0940453
Enterococcus	0.069423	0.0765488	0.0753488	0.0737736	0.099	-0.0252264		Enterococcus	0.0671863	0.0716298	0.0724852	0.0704338	0.099	-0.0285662
Escherichia	0.0317803	0.0308141	0.0260465	0.029547	0.101	-0.071453		Escherichia	0.0244989	0.0201207	0.0203402	0.0216533	0.101	-0.0793467
Lactobacillus	0.129281	0.119364	0.130233	0.126293	0.184	-0.0577074		Lactobacillus	0.134373	0.127968	0.133506	0.131949	0.184	-0.0520512
Listeria	0.129281	0.117094	0.126202	0.124192	0.141	-0.0168079		Listeria	0.130661	0.117505	0.123891	0.124019	0.141	-0.0169812
Pseudomonas	0.0413453	0.0405449	0.0471318	0.0430073	0.042	0.00100732		Pseudomonas	0.0441722	0.0450704	0.049926	0.0463896	0.042	0.00438956
Salmonella	0.188522	0.209861	0.174884	0.191089	0.104	0.0870888		Salmonella	0.163326	0.182696	0.151997	0.166006	0.104	0.0620064
Staphylococcus	0.165073	0.156017	0.177364	0.166151	0.155	0.0111512		Staphylococcus	0.172606	0.162173	0.179734	0.171504	0.155	0.0165042
Genus	No polishing A	No polishing B	No polishing C	Average 97%	16s theoretical composition	Difference		Genus	No polishing A	No polishing B	No polishing C	Average 97%	16s theoretical composition	Difference
Bacillus	0.273615	0.270799	0.264887	0.269767	0.174	0.0957671		Bacillus	0.294662	0.303158	0.285986	0.294602	0.174	0.120602
Enterococcus	0.0796528	0.0740478	0.080018	0.0779062	0.099	-0.0210938		Enterococcus	0.0819192	0.0792557	0.0811668	0.0807806	0.099	-0.0182194
Escherichia	0.0396349	0.0495071	0.0389502	0.0426974	0.101	-0.0583026		Escherichia	0.0123419	0.015386	0.0129201	0.0135493	0.101	-0.0874507
Lactobacillus	0.120692	0.105965	0.123973	0.116877	0.184	-0.0671233		Lactobacillus	0.127507	0.116558	0.132926	0.125664	0.184	-0.0583363
Listeria	0.106459	0.104405	0.117492	0.109452	0.141	-0.031548		Listeria	0.123033	0.118973	0.133323	0.12511	0.141	-0.0158904
Pseudomonas	0.0379755	0.0248954	0.036961	0.0332773	0.042	-0.00872271		Pseudomonas	0.0450478	0.0312193	0.0457356	0.0406675	0.042	-0.00133245
Salmonella	0.174432	0.222782	0.173383	0.190199	0.104	0.0861989		Salmonella	0.138923	0.175508	0.131579	0.14867	0.104	0.0446699
Staphylococcus	0.167539	0.147599	0.164335	0.159824	0.155	0.00482442		Staphylococcus	0.176566	0.159943	0.176363	0.170957	0.155	0.0159573
Filtered +1 singletons removed 97% sequence similarity								Filtered +1 singletons removed 99% sequence similarity
Genus	Medaka A	Medaka B	Medaka C	Average 97%	16s theoretical composition	Difference		Genus	Medaka A	Medaka B	Medaka C	Average 97%	16s theoretical composition	Difference
Bacillus	0.235745	0.23691	0.226647	0.233101	0.174	0.0591006		Bacillus	0.286468	0.296304	0.272628	0.285134	0.174	0.111134
Enterococcus	0.0791489	0.0666823	0.0713832	0.0724048	0.099	-0.0265952		Enterococcus	0.0860461	0.0792608	0.0845275	0.0832781	0.099	-0.0157219
Escherichia	0.00553191	0.0072787	0.00889642	0.00723568	0.101	-0.0937643		Escherichia	0.00651065	0.0110883	0.00761836	0.00840577	0.101	-0.0925942
Lactobacillus	0.146383	0.133599	0.143825	0.141269	0.184	-0.0427307		Lactobacillus	0.133204	0.122177	0.136768	0.130716	0.184	-0.0532838
Listeria	0.11	0.113172	0.130693	0.117955	0.141	-0.0230451		Listeria	0.120359	0.122587	0.138582	0.127176	0.141	-0.0138241
Pseudomonas	0.0319149	0.0192533	0.032832	0.0280001	0.042	-0.0139999		Pseudomonas	0.0466303	0.0310062	0.0391801	0.0389389	0.042	-0.00306114
Salmonella	0.207872	0.253581	0.206948	0.2228	0.104	0.1188		Salmonella	0.11596	0.158316	0.118447	0.130908	0.104	0.0269078
Staphylococcus	0.183404	0.169523	0.178776	0.177234	0.155	0.0222344		Staphylococcus	0.204821	0.179261	0.202249	0.195444	0.155	0.0404438
Genus	Racon A	Racon B	Racon C	Average 97%	16s theoretical composition	Difference		Genus	Racon A	Racon B	Racon C	Average 97%	16s theoretical composition	Difference
Bacillus	0.245252	0.252778	0.242754	0.246928	0.174	0.0729278		Bacillus	0.266947	0.279695	0.275416	0.274019	0.174	0.100019
Enterococcus	0.0681074	0.075	0.0737813	0.0722962	0.099	-0.0267038		Enterococcus	0.0603086	0.0685279	0.0674677	0.0654347	0.099	-0.0335653
Escherichia	0.0330714	0.0319444	0.0263505	0.0304554	0.101	-0.0705446		Escherichia	0.0289855	0.0213198	0.021719	0.0240081	0.101	-0.0769919
Lactobacillus	0.126719	0.116667	0.128458	0.123948	0.184	-0.0600519		Lactobacillus	0.12576	0.120812	0.122458	0.12301	0.184	-0.0609899
Listeria	0.128356	0.115972	0.126153	0.123494	0.141	-0.0175062		Listeria	0.125292	0.110152	0.121534	0.118993	0.141	-0.0220071
Pseudomonas	0.0370007	0.0375	0.0454545	0.0399851	0.042	-0.00201493		Pseudomonas	0.0383357	0.042132	0.0443623	0.04161	0.042	-0.000390019
Salmonella	0.194499	0.214931	0.179183	0.196204	0.104	0.0922042		Salmonella	0.181861	0.197462	0.165434	0.181586	0.104	0.0775857
Staphylococcus	0.166994	0.155208	0.177866	0.166689	0.155	0.0116894		Staphylococcus	0.172511	0.159898	0.181608	0.171339	0.155	0.016339
Genus	No polishing A	No polishing B	No polishing C	Average 97%	16s theoretical composition	Difference		Genus	No polishing A	No polishing B	No polishing C	Average 97%	16s theoretical composition	Difference
Bacillus	0.273862	0.271204	0.265656	0.270241	0.174	0.0962406		Bacillus	0.282056	0.29215	0.27453	0.282912	0.174	0.108912
Enterococcus	0.0779089	0.0729472	0.0791504	0.0766689	0.099	-0.0223311		Enterococcus	0.0806345	0.0744393	0.078984	0.0780193	0.099	-0.0209807
Escherichia	0.0401349	0.0495079	0.039063	0.042902	0.101	-0.058098		Escherichia	0.00677462	0.0079273	0.00730689	0.00733627	0.101	-0.0936637
Lactobacillus	0.119528	0.104575	0.123404	0.115836	0.184	-0.0681644		Lactobacillus	0.123596	0.112142	0.130654	0.122131	0.184	-0.0618693
Listeria	0.105228	0.103148	0.114799	0.107725	0.141	-0.0332752		Listeria	0.113681	0.114656	0.133786	0.120708	0.141	-0.0202924
Pseudomonas	0.0361551	0.023289	0.0340094	0.0311512	0.042	-0.0108488		Pseudomonas	0.0399868	0.0278422	0.0368824	0.0349038	0.042	-0.0070962
Salmonella	0.177403	0.226429	0.177081	0.193638	0.104	0.0896378		Salmonella	0.1654	0.201469	0.150487	0.172452	0.104	0.0684521
Staphylococcus	0.169781	0.148899	0.166837	0.161839	0.155	0.00683919		Staphylococcus	0.187872	0.169374	0.18737	0.181538	0.155	0.0265383
Filtered +5 97% sequence similarity								Filtered +5 99% sequence similarity
Genus	Medaka A	Medaka B	Medaka C	Average 97%	16s theoretical composition	Difference		Genus	Medaka A	Medaka B	Medaka C	Average 97%	16s theoretical composition	Difference
Bacillus	0.234582	0.23374	0.226864	0.231729	0.174	0.0577288		Bacillus	0.298984	0.318662	0.288827	0.302158	0.174	0.128158
Enterococcus	0.0814084	0.0660354	0.0727763	0.0734067	0.099	-0.0255933		Enterococcus	0.0952808	0.0816901	0.0921257	0.0896989	0.099	-0.00930112
Escherichia	0.0058309	0.00772489	0.00943396	0.00766325	0.101	-0.0933367		Escherichia	0.0020908	0.0056338	0.00466853	0.00413105	0.101	-0.096869
Lactobacillus	0.14667	0.134563	0.142633	0.141288	0.184	-0.0427117		Lactobacillus	0.110514	0.104225	0.116091	0.110277	0.184	-0.0737233
Listeria	0.106302	0.110391	0.12646	0.114384	0.141	-0.0266156		Listeria	0.113202	0.115141	0.129163	0.119169	0.141	-0.0218315
Pseudomonas	0.0275847	0.015699	0.0278527	0.0237121	0.042	-0.0182879		Pseudomonas	0.0394265	0.0221831	0.0336134	0.031741	0.042	-0.010259
Salmonella	0.216641	0.266883	0.218553	0.234026	0.104	0.130026		Salmonella	0.116786	0.164789	0.122316	0.13463	0.104	0.0306302
Staphylococcus	0.180982	0.164964	0.175427	0.173791	0.155	0.018791		Staphylococcus	0.223716	0.187676	0.213196	0.208196	0.155	0.053196
Genus	Racon A	Racon B	Racon C	Average 97%	16s theoretical composition	Difference		Genus	Racon A	Racon B	Racon C	Average 97%	16s theoretical composition	Difference
Bacillus	0.258967	0.26318	0.258431	0.260193	0.174	0.0861929		Bacillus	0.272442	0.27483	0.28716	0.278144	0.174	0.104144
Enterococcus	0.0618841	0.0661088	0.0678431	0.0652787	0.099	-0.0337213		Enterococcus	0.0527307	0.0598639	0.0626186	0.0584044	0.099	-0.0405956
Escherichia	0.0374458	0.0372385	0.0286275	0.0344372	0.101	-0.0665628		Escherichia	0.0364093	0.0265306	0.028463	0.0304676	0.101	-0.0705324
Lactobacillus	0.113126	0.104184	0.114902	0.110737	0.184	-0.0732627		Lactobacillus	0.117389	0.112925	0.112587	0.1143	0.184	-0.0696998
Listeria	0.118644	0.107113	0.116471	0.114076	0.141	-0.0269241		Listeria	0.123666	0.108844	0.119545	0.117351	0.141	-0.0236486
Pseudomonas	0.0303508	0.0355649	0.0392157	0.0350438	0.042	-0.00695622		Pseudomonas	0.0276208	0.037415	0.0328906	0.0326421	0.042	-0.00935787
Salmonella	0.21285	0.233473	0.19451	0.213611	0.104	0.109611		Salmonella	0.214062	0.229252	0.192916	0.212076	0.104	0.108076
Staphylococcus	0.166732	0.153138	0.18	0.166623	0.155	0.0116235		Staphylococcus	0.155681	0.15034	0.16382	0.156614	0.155	0.00161387
Genus	No polishing A	No polishing B	No polishing C	Average 97%	16s theoretical composition	Difference		Genus	No polishing A	No polishing B	No polishing C	Average 97%	16s theoretical composition	Difference
Bacillus	0.272225	0.269947	0.263565	0.268579	0.174	0.0945793		Bacillus	0.287837	0.303991	0.290168	0.293998	0.174	0.119998
Enterococcus	0.0774259	0.0712485	0.0786007	0.0757584	0.099	-0.0232416		Enterococcus	0.0899018	0.0818662	0.0924594	0.0880758	0.099	-0.0109242
Escherichia	0.040674	0.0502643	0.0386304	0.0431896	0.101	-0.0578104		Escherichia	0.00377739	0.00410798	0.00373035	0.00387191	0.101	-0.0971281
Lactobacillus	0.117446	0.102806	0.123335	0.114529	0.184	-0.0694711		Lactobacillus	0.104256	0.0874413	0.106848	0.099515	0.184	-0.084485
Listeria	0.102775	0.100447	0.110607	0.10461	0.141	-0.0363905		Listeria	0.112314	0.116197	0.131628	0.120046	0.141	-0.0209535
Pseudomonas	0.0340645	0.0221228	0.0328247	0.0296707	0.042	-0.0123293		Pseudomonas	0.03173	0.0190728	0.0271783	0.0259937	0.042	-0.0160063
Salmonella	0.182815	0.233103	0.182881	0.1996	0.104	0.0955995		Salmonella	0.181818	0.218897	0.1668	0.189172	0.104	0.0851716
Staphylococcus	0.172574	0.150061	0.169557	0.164064	0.155	0.00906407		Staphylococcus	0.188366	0.168427	0.181188	0.179327	0.155	0.0243271
Filtered +10 97% sequence similarity								Filtered +10 99% sequence similarity
Genus	Medaka A	Medaka B	Medaka C	Average 97%	16s theoretical composition	Difference		Genus	Medaka A	Medaka B	Medaka C	Average 97%	16s theoretical composition	Difference
Bacillus	0.232354	0.229409	0.225006	0.228923	0.174	0.054923		Bacillus	0.311791	0.327248	0.307292	0.315444	0.174	0.141444
Enterococcus	0.0802937	0.0657339	0.0711047	0.0723774	0.099	-0.0266226		Enterococcus	0.0808768	0.0680055	0.0789263	0.0759362	0.099	-0.0230638
Escherichia	0.00355282	0.00580781	0.00668098	0.00534721	0.101	-0.0956528		Escherichia	0	0	0	0	0.101	-0.101
Lactobacillus	0.144008	0.131996	0.139108	0.13837	0.184	-0.0456297		Lactobacillus	0.106198	0.0990415	0.110176	0.105139	0.184	-0.0788614
Listeria	0.106348	0.10982	0.1267	0.114289	0.141	-0.0267106		Listeria	0.0963719	0.0981287	0.105769	0.10009	0.141	-0.0409101
Pseudomonas	0.0288963	0.0166315	0.0281556	0.0245611	0.042	-0.0174389		Pseudomonas	0.0408163	0.0223642	0.0344551	0.0325452	0.042	-0.00945478
Salmonella	0.223354	0.275343	0.226199	0.241632	0.104	0.137632		Salmonella	0.120937	0.167047	0.130208	0.139398	0.104	0.0353975
Staphylococcus	0.181194	0.165259	0.177046	0.1745	0.155	0.0194995		Staphylococcus	0.243008	0.218165	0.233173	0.231449	0.155	0.0764489
Genus	Racon A	Racon B	Racon C	Average 97%	16s theoretical composition	Difference		Genus	Racon A	Racon B	Racon C	Average 97%	16s theoretical composition	Difference
Bacillus	0.256522	0.259015	0.265405	0.260314	0.174	0.0863139		Bacillus	0.255814	0.272727	0.282271	0.270271	0.174	0.0962706
Enterococcus	0.0642512	0.0695785	0.0718098	0.0685465	0.099	-0.0304535		Enterococcus	0.0604651	0.0715488	0.0723173	0.0681104	0.099	-0.0308896
Escherichia	0.0396135	0.0406298	0.0300825	0.0367753	0.101	-0.0642247		Escherichia	0.0403101	0.030303	0.0311042	0.0339058	0.101	-0.0670942
Lactobacillus	0.0913043	0.0893855	0.089277	0.089989	0.184	-0.094011		Lactobacillus	0.107752	0.101852	0.106532	0.105379	0.184	-0.0786214
Listeria	0.113043	0.0995429	0.108685	0.10709	0.141	-0.0339095		Listeria	0.127132	0.105219	0.124417	0.118922	0.141	-0.0220775
Pseudomonas	0.0275362	0.0325038	0.0339641	0.0313347	0.042	-0.0106653		Pseudomonas	0.0170543	0.0286195	0.025661	0.0237783	0.042	-0.0182217
Salmonella	0.242512	0.257491	0.218826	0.23961	0.104	0.13561		Salmonella	0.237209	0.244108	0.199844	0.227054	0.104	0.123054
Staphylococcus	0.165217	0.151854	0.181951	0.166341	0.155	0.0113405		Staphylococcus	0.154264	0.145623	0.157854	0.15258	0.155	-0.00241991
Genus	No polishing A	No polishing B	No polishing C	Average 97%	16s theoretical composition	Difference		Genus	No polishing A	No polishing B	No polishing C	Average 97%	16s theoretical composition	Difference
Bacillus	0.268249	0.264783	0.263349	0.26546	0.174	0.0914603		Bacillus	0.293595	0.312317	0.302139	0.302684	0.174	0.128684
Enterococcus	0.0768991	0.0707142	0.0780382	0.0752171	0.099	-0.0237829		Enterococcus	0.0919399	0.0843109	0.0985963	0.0916157	0.099	-0.00738432
Escherichia	0.0416894	0.0513248	0.0390594	0.0440245	0.101	-0.0569755		Escherichia	0.0027582	0.00513196	0.00300802	0.00363273	0.101	-0.0973673
Lactobacillus	0.117339	0.103351	0.12201	0.114234	0.184	-0.0697663		Lactobacillus	0.095924	0.0788123	0.0979278	0.090888	0.184	-0.093112
Listeria	0.101179	0.0992279	0.109688	0.103365	0.141	-0.037635		Listeria	0.102053	0.101173	0.107955	0.103727	0.141	-0.037273
Pseudomonas	0.0340386	0.0221969	0.0318112	0.0293489	0.042	-0.0126511		Pseudomonas	0.0352436	0.0219941	0.0304144	0.0292174	0.042	-0.0127826
Salmonella	0.186353	0.236708	0.185794	0.202952	0.104	0.0989517		Salmonella	0.192154	0.228739	0.18115	0.200681	0.104	0.0966811
Staphylococcus	0.174252	0.151693	0.17025	0.165399	0.155	0.0103987		Staphylococcus	0.186332	0.167522	0.17881	0.177555	0.155	0.0225546
